# Supplementary material for: Fabrication and Optimization of 3D-Printed Silica Scaffolds for Neural Precursor Cell Cultivation
Source: J Funct Biomater. 2023 Sep 9;14(9):465. doi: 10.3390/jfb14090465 (PMC10531779; doi:10.3390/jfb14090465)
Supplement: Supplementary file 1 [file jfb-14-00465-s001.zip]

Archive with 1 entries (1 files):
- jfb-2544715-supplementary.pdf
